# Supplementary material for: Parents’ Perception of Pediatricians on Social Media: The Emerging Role of Pediatric Health Communicator
Source: Children (Basel). 2026 Jul 13;13(7):923. doi: 10.3390/children13070923 (PMC13407234; doi:10.3390/children13070923)
Supplement: Supplementary file 1 [file children-13-00923-s001.zip]

Archive with 1 entries (1 files):
- children-4355621-supplementary.pdf
